# Supplementary material for: Efficient and Selective Extraction of Prenylated Flavonoids from Sophora flavescens Using Ultrasound-Assisted Hydrophobic Ionic Liquid and Characterization of Extraction Mechanism
Source: Molecules. 2025 Jan 23;30(3):500. doi: 10.3390/molecules30030500 (PMC11820926; doi:10.3390/molecules30030500)
Supplement: Supplementary file 1 [file molecules-30-00500-s001.zip]

Archive with 1 entries (1 files):
- molecules-3394267-supplementary.pdf
